# Supplementary material for: Recent plastid replacement in Karlodinium ballantinum (Kareniaceae, Dinoflagellata) challenges the paradigms of endosymbiotic gene transfer
Source: Mol Biol Evol. 2026 Jul 7;43(7):msag166. doi: 10.1093/molbev/msag166 (PMC13394690; doi:10.1093/molbev/msag166)
Supplement: msag166_Supplementary_Data [file msag166_supplementary_data.zip]

Archive with 7 entries (7 files):
- Maciszewski_final_Figure_S2.tif
- Maciszewski_revised_Figure_S1.tif
- Maciszewski_revised_Figure_S3.tif
- Maciszewski_revised_Table_S1.xlsx
- Maciszewski_revised_Table_S2.pdf
- Maciszewski_revised_Table_S3.xlsx
- Maciszewski_revised_Table_S4.pdf
