# Supplementary material for: Recent plastid replacement in Karlodinium ballantinum (Kareniaceae, Dinoflagellata) challenges the paradigms of endosymbiotic gene transfer
Source: Mol Biol Evol. 2026 Jul 7;43(7):msag166. doi: 10.1093/molbev/msag166 (PMC13394690; doi:10.1093/molbev/msag166)
Supplement: msag166_Supplementary_Data [file msag166_supplementary_data.zip › Maciszewski_revised_Table_S1.xlsx]

## Sheet: S1A. Gertia stigmatica
Table S1A. Putative gene transfers from haptophytes in Gertia stigmatica.
Sequence ID	Function (as determined with InterProScan)	Annotated homolog? (in which model organism)	Shared transfer with other Kareniaceae?	N-terminally complete Gertia sequence?	Gertia sequence
DN14369_c0_g1_i1.p1	myosin VI-like protein/P-loop nucleoside triphosphate hydrolase - all hits for haptophyte sequences, Gertia yields no matches	n/a	NO (but independent transfers in Karenia brevis & mikimotoi)	Incomplete (~10-20 aa on the N-end missing)	TTHFNHPCKQSRKAYLFHVIDPQYNVPRWVIGPQPGGSEGWAFCESDAPTPYNLNSIWIVWDGIEWCSMKKFKFIPKTHELDGLSSDEDEDVLETAGVQTMGTLDRE
DN18662_c0_g3_i1.p1	P4HTM / NLRC3/5 (BLAST), RAN GTPase-activating protein / ribonuclease inhibitor - all hits for dino/haptophyte sequences, Gertia yields no matches	n/a	NO	Complete	DVGFVYASYYLEIAAQEGGRFPRRQEVPPHAAVDKAALKQMADEVRAWRKLVAEHVHTNVGLAWRMRFPPFVVVSYAWLSREHPDPHGRQLREVLAPAIEWYMAERALLIKKCSAPIKGLPPSSTLLKA
DN21511_c0_g1_i1.p2	4x TM domain	n/a	NO	Complete	MAEKKEAPNAAPVAAVLALHGAFLAACGCYGAAQAGWTPKVMHSAYAGLGSCAALVVCAVMSVSGSYKLYMIGVHVALLLQLVFIALFAFQAYRSYGVPEKADRYPLFVAMGVGSAVALGMMRVLKPKPKKEKA
DN22346_c0_g1_i1.p1	aldehyde reductase/alcohol dehydrogenase	n/a	NO	Complete	MAPIDAIALACADGKADMKPMKFQRRDLGPSDVHFKMKYCGMCHTDLHFAQNDLGASTYPCCPGHELAGVCVAVGAAVTKFKIGDQVGVGCFVDSCLECGQCAKGDEQFCAKGCTFTYCGMNTHGRAESCPPGLPTFGGYSTEMVCHERFCIKIPSSYPLEKAGPIMCAGITMYDPMKHWGVKAGTRIGIAGLGGLGQIGVRLGKALGAKVTVISRSEAKKDFAMKLGADAYIATASPDQLTAAAKSLDLILNTIPAGHDWTVYTSLLDINGTQVMLGVQTVPTPVVVAPMLFSRTGVHGSLIGGIRNTQEVIDLCAKYGIQMDTKVVPASEVNKIFELLDSGNDTGLRYVIDIEKTLTEETFESLKAVPPPKFKAPPAAPGKAKTTGCIAGLKVCFGM
DN29639_c0_g1_i1.p1	no hit	n/a	YES (with all Karenia spp., RSD, Takayama helix & Karlodinium armiger)	Highly incomplete (only ~20% of the expected length, N-end missing)	MLQELRLALYRLFGPTIDFVLLTSPRGDGMIRAAFAPVAVIKSSTEANQKVNALGEGRAEYCLPVVTVDSSQGKGNCVVFNPEEWQQALEGSAMLSRLYDFNRLPGTRKFVSEFLRERYAYEDDVCG
DN32123_c0_g1_i1.p2	cyclophilin-like peptidyl prolyl isomerase	n/a	NO	Incomplete (2/3 of the expected length, both ends missing)	YDECYVYRVIPGFICQWGVPASPAEWQKWGANKIKDDPVKVSNTPGTLSFATRGSQLFINYGQNESLDGQGFSPFVTVTSGMYVAMRFGEAKGKVDQNEAKEKGNAYFSQFP
DN33135_c0_g1_i1.p1	3x TM domain	n/a	YES (with Karenia mikimotoi, all Karlodinium spp., RSD & Takayama helix)	Complete	EDDSALDMSSTMKATRVKLSMVPTETPLYDTLVAAGLGELVEAFHAEDIFSIEEARMLEVHELGSILKGHAIVATTGLVRRLHKLLRDAGCKVRLAGIEESPNSVISRSMLQLLPEELKHCLNDRFNAEIIYSSLILTVAMSALLSPPAREICEAELDHGHCALLRSGYMVTWGLAAAFFSNATLVSLGSVQLFYGHATQSTVHARYIGAENYMVLSHVNISIGLIVGLLPGSVINL
DN35835_c0_g1_i1.p2	no hit	n/a	NO (but independent transfer in Karenia brevis)	Incomplete (half of the expected length, both ends missing	AALYGDAHASVLRWRRRYRGAPKLWRKIFTPEKVIKELVESAPVIHAVRTVIAKQQLADGEKFTIIDLCSGKGFLSMILSELLPPERVERCFLVDKAWPP
DN40090_c0_g1_i1.p1	glucan endo-1,6-betaglucosidase	n/a	YES (Takayama helix)	Complete	MPFSSNLAMSEENAALCRSFSGCSGQETLLHEHCEGHCEEVSMLLKVELDPPHNSARYVRLEESGALAKKSAWRPCRSCCGLVVTLAALIAIAARLAAWSVRDQMAEAWMDRHAPIVGVNLGGWLLLERWLVGASATLQSACCGSIPSPYLVQGVLSDAPDEFSLTSQLRAVGKLEAIDSFRASRISKADFEAMVRQGVTSVRVPFPWWIARPPTSPGSEAWHAGIDGYHIGRGVDILDDVVAWGEEMGLSLLLEMHAAPGGQSGAQTTGRDNANWEPSQFDANATLSALEFVASRYNRSAAVVAISPLNEPMLPMASLAEFYRRAYHIVRSCGMSPKQVAFVVQLFGIDAIWRLAWPMLDVRSGLPAATHPNVVFDLHLYYGALVPPLPQVFDEHASP…
DN45945_c0_g1_i1.p1	alpha-1,6-fucosyltransferase	n/a	YES (Takayama helix)	Complete	MALMFSSIKITVALALASPWAQGQTPSADEGCLLQVHTHVSQRLPLVPLDAALSSQCIVVGNEYRAKGGDCGFHGWSSKCATRNCVLPLDRVCQTPGAQLLALDISTIMSAAAQLSPMKGSSHSEFAGKALRIRAGVLDGFFVRALFVFTGAAWAAVNGIPFFVDMDEVGYDPVHGLGKARGGDTDRVDAYYDPNLPGDRWSQFFKPVGGIPKEDVYKARGEENMLELDGRDAWFLFGQQERIYPPTFSEAVTARQRRSAMIAAWGQPTDAVQKVADEQWNHLVSPALTRQQKKIVLGVHLRGTDKFMAGGKVEPFTYWPFIDRFIAAHAPSFDVRLFFASDDRGYIKQAQERYPERSFTQQGVPRAAGNQAIWKDNSPSKAHQKGVSVFVDSLMLAKC…
DN47718_c0_g1_i1.p1	aldo-keto reductase/2,5-diketo-D-gluconic acid reductase	n/a	NO	Complete	MTAAGLLLTALATAAGLQSALNPRWDRRSALLGTGAAALAGAPTSSALAARTAAEIPTWKLSGGVAFPTLALNTAGLTEDGAELAFRNAIAAGITHVDFHPGIERNGVARVLPQVARKSVFLNTKIPTKWEKGWASPSEAAASVPKFLDENLAILGTDYVDMFMLRDSTDPTVMRAMWAEMEKAKADGRARSLGVINYCKGALKCLLATAKELPSINYFQMHPGMGPDSGGLRAFGESRGIRTFAYGHVGERANPADDTDELLSSSTLQRIGAAHGGRTAEEVALRWVLQSGAAASVRPTADFRKGFSACDPTTSACADGLRASANAFSYELTAAEMKEIDGMTSPKGYPTLFSSPGCPESFFAKK
DN48300_c0_g1_i1.p1	6-7x TM domain	n/a	NO	Complete	MDSLPLDQMRDFACFTGHYTIMFYVALAGFCAANGRTILAATPKINYWHGCALMVLLNFGGSTLSAIMCGFPVTFVLNEALVTVCLAVWTVMYLLPTVTLGFMNTSIGNLLTSCLYETFRCHVIMNCTKTAASVLPEFLSKPRPLSPVPVVGPLIAGTLGGCGGGFMPLNKGLDPLAGGYNWRIASGAIASVWMFLATQYPPTVAMIGLSYDYARFACVAFLVVVPLFTSLTGIAPLGPNPIIVVKEKVSAEDKKKANGKKKD
DN50768_c0_g1_i1.p2	4x TM domain	n/a	YES (with Karlodinium micrum, veneficum & ballantinum)	Incomplete (~10-20 aa on the N-end missing)	FFYWVWAVKNVLLGPMKQDLGVVSFALLVLADVLKKMMPAATVIISLGLSLQFLGVAFLPPFKVCRTPPERVAATAGKSETWAKIFQPYLVFSGAYWILAAVFFWRR
DN56984_c0_g1_i1.p1	SAM-dependent methyltransferase/vaccinia virus protein VP39	n/a	YES (with all Kareniaceae)	Incomplete (~30 aa on the N-end missing)	QTNLAQRALHLLNLPAGKAGLILEVGCGTGFGGRVLEKAGYGWIGADISMDMLAAGRRPGSGSDHICHDMGVFLPFRRGMFDGAISISAVQWLCVATKDGHEPERRLRAFMRGLYRCLRPGSSAVLQFYPEDPSQMEMVREAALDCHFSGNLVTDYPLSEAAKKFFLVLTTSKQGPPSRKQLRNKKRKAQDEEASSVAEKRPGTKRRKPGR
DN59748_c0_g1_i1.p1	glucan endo-1,6-betaglucosidase	n/a	YES (with Takayama helix)	Incomplete (half of the expected length, N-end missing)	GEWSLVTPYYQPGQLPKRFEAQSGHEHNTTMRAFAENQLRQLYGRSSVLAQLLGGRPKRAGGYFWSWGDAPKHESCWSPQASIAHGWLPPVHSWADSHFE
DN62448_c0_g1_i1.p1	MFS monocarboxylate/general substrate transporter + 5-10x TM domain	n/a	NO	Incomplete (half of the expected length, N-end missing)	MFVIASVMNHLTLFFTFHQRVPLNIAGDYMSLIFGLSLLGKLTFGFVYDSGHGHMAAIASSALLFASSLVLLHMALGCGKVERLLFVVGYGFGYTGPFVLIQSHAALHYGELSDFQVLQGFLYTFQLLGSMAGELITAELRMLSGSYQASFSMISLMAFLTALLCHLVYMH
DN64775_c0_g1_i1.p1	SGNH/GDSL hydrolase/thioesterase/protease/lysophospholipase L1	n/a	NO	Complete	MFNGLRNGLLRYFSRLLHGCGSLLHRLAELSAPRLQDKGTVHPVLCFGDSITEGYHNIWPHKINAPQRTLPADVNAHEHTAMLCHPYSVRLGALLAREVGDGAGAYKDSLRYARARAYSGWTAEELLPVLRRSLREGPWRCAVIMAGCNDIIWTSSSAATTLAHLEALYAACDEAGVPVVALTNTEADLGEFFSGEQLVERMAALRDVAAGVLEMQSKRAVADVRAAVPFGAEHFDDALHPSPAGSDRIAEVVFEAIQLHGF
DN66009_c0_g1_i1.p1	RidA family protein/YoaB-like RutC family protein/L-PSP ribonuclease	n/a	NO	Complete	MVVAQGALVLGGIILGFFLARQRSAQPIRRIGVSEAPFCHAIIHGQIVYLSGVTAQADGNPLSESDSVEEQTRRVLAVIDSRLACAGVDKSRIIQAQVWLKDIWRDFKSMNSVWNEWVGSLNKPTRATVEARLATPAMLVEIQVTAAL
DN72910_c0_g1_i1.p1	sulfite exporter TauE/SafE	n/a	NO	Incomplete (half of the expected length, both ends missing)	IAVLVIGFSPAQGRDFTCIIQAVGMNATTYMIGIVKPHLLDFDLIVCFTLCGIPGMLMAFALELPPFYIILTFQLLVLEFGFIYFYLNVLSPRPEGERACQQEVTSSIPISNKLHERLAHALMVIAAVLGGFFSGNCGSGSDIMLYGFGVLGWNLIMPHRAYSESVLTASSVVTMGLL
DN74464_c0_g1_i1.p1	cytB5-like heme/steroid binding protein/membrane-associated progesterone receptor	cytochrome P450 regulator Dap1 (Schizosaccharomyces pombe NP_594461.1)	NO	Complete	MWSTASSLGNGFRGSGRLPPRLAPSSIALRCTAVSSQDAVDIASVASLAADVASVAADVLRGGATLAALVAGTAVLALVALLAVWIWQQQYVLSLRARRAGLRATKSKSVAVASPAYVPPRELWTREELACFDGSYSDDGPILLAADGRVFNVARARHLYGPGGEYHLFAGGDATRFLARNSVELESEE
DN78234_c0_g1_i1.p1	glutathione S-transferase	n/a	NO	Complete	MGGKKETDEKGIPLVADHPAVKMGVPIWLFYAIFNGIFIFIGLTVNFFVVAPTDSRASDKIKLLAESGLGWLYLGAWVLKLGQTIMGINLGTARTASKVAVPDQQVYQVKGAEGSKLGYVLMETEGAIGRFNRAQRALQNYNEVFPLFVLMFLLAGYVYPFATFLCACVFSAGRVLNAIG
DN78403_c0_g1_i1.p1	fatty acid desaturase/acyl-CoA desaturase	n/a	NO	Complete	MNLYKPLMCYKARDLYQPLMWLITYTLPLLLIRDLFATGWRPTFLQCCIVFVETFCIVGGCMSVCLHRYCAHGAFSTSRIFQAVIIVCGCCAFQGNPLWWAAKHRRHHKYCDMVGDPHSQKQSGFWYAFLGWTVDPSESAIDEEYVSSLIKYPELRAIGSVWWLWPLLVAVAVNNRYGIIMTVLYVTSPMLFARIITLYFNIEYHPPDRPSSLGDKATCGALDIARFLGDCVGESCHQDHHRHPKRAKRPSSGIPWVDLPYWLIIRPLLAVGLVWSPIY
DN84119_c0_g1_i1.p1	adenyltransferase/cytidyltransferase family protein/ archaeal FAD synthase	n/a	NO	Incomplete (~1/3 of the expected length), both ends missing	CFDLLHSGHVEFFQQAAGYGDLYVRIGSDENIRMLKQKTMYNNAERLYMVKNIACVFDAQVSKGTGRFDFLEDCKLVKPDIYFVNDDASKLEERYKLIEDLGIEMVVKPRLPAEGLEERSSTSMKARMREMVKEQEEEEASKRDPSDMAAFNEVLPWRFCFAGGWMDLK
DN88990_c0_g1_i1.p1	2-3x TM domain	n/a	YES (with all Karenia spp., Karlodinium armiger & ballantinum, Takayama helix)	Complete	RSPAPPQSTKEEYVPLQEADSETLHGLHKRIHELYWQSGDVGNDVGAEGFKQAIVQWSAAYYVAYALLITVTFAMLLVSPEAHQSQKTESLGCHLIHWKFQSDTVDAMGVLLYYFFVSAACFNSTWGLYLCAEWAIRAPTVPSKKFVKYLHKA
DN90002_c0_g1_i1.p1	aldolase/radical SAM/23S rRNA methyltransferase	n/a	NO (but independent transfer to all Karenia & Karlodinium spp.)	Complete	EGCAPVSPVVIQSSLMSHDGTQKLLVNLPDGLSVECVIIPMPGGKHTSLCVSSQVGCSRACRFCATGTMGLIRSLTADEILGQVWIALRTVRERELPPLVNVVFMGMGEPLNNFEAVRRSVEMLVHPDAFAFSRRNVCVSTVGPSPNLIHKMRRLPCKLAWSVHAADDALRKVLVPTTRHSMEDLRDAFCAMLAMKPGGHKMKGLLVELALIRGVNDQPEHAQQLIRLLRPVQNASEVLVNLIPY
DN92623_c0_g1_i1.p1	no hit	n/a	YES (with Karlodinium armiger & ballantinum, Karenia mikimotoi & papilionacea)	Incomplete (~1/3 of the expectedlength), both ends missing	RQGLRRPKVLAAYTAQDDVTQSTHEHRSGHHNYAGYSERICDRNLMLLLAFTLAEALRNEWRTLIFAFLRGTSAASQVHRFATMLQAALEFLSCRGADHAHAVSVSLDDMKHVD
DN105758_c0_g1_i1.p1	leucine-rich domain/ribonuclease inhibitor + serine/threonine protein kinase	n/a	NO	Incomplete (several aa on both ends missing)	WKHEPGQPAVAVKIFRGSGTVTDGDPRHEIDLGSALQHPNVIQVIGALPEPKLGLVLELLDTSTKWKELGKPPDFDTCTRDTYVDGTSFTIDGTRRTLRGVAAACAHLHAKKFTHGDLYAHNTLVDAADGEAKVGDFGAAFNYEPIES
DN108103_c0_g1_i1.p1	no hit	n/a	NO	Complete	MFSRRALNMMPKLARGMGSGADARPMTRFVQYPFDKTKMTEVCAWFKGSGIAEAIRSKPGVKDVEVSFCPGQGWLAARYIFNDLDDMVGFLGSMDKDPDMIKMVEQLKNAPHYDTSRSPHEFKGFFKPEL
DN115625_c0_g1_i1.p2	Gfo/MocA family oxidoreductase/NADP-binding Rossman fold domain/dihydrodipicolinate reductase domain/glyceraldehyde-3-phosphate dehydrogenase	n/a	NO	Incomplete (~1/3 of the expected length), N-end missing	PVTADGLTCATLELQPATAGARPIVANLYISGLSPGLPLENTLTVTCERGVLQLDLTQATLNVFSADGSECSTGGGGNAWSEVGTLALGRALVAVLAGRTGEPAEAGGILPAELATLVDGVRVQRVTDAVHDSASRGGQWVEVDSSPP
DN116762_c0_g1_i1.p1	amino acid polyamine transporter + 10x TM domain	amino acid permease family protein (Arabidopsis thaliana NP_566460.1)	YES (with RSD, Takayama helix & all Karlodinium spp.)	Complete	MRNWFGVTMEERKGIEAEPLLRSPSSTSQRPNETSGVGKLGKMAVLALVFFNVSGGPIGTEQAVAYAGPLVALAALVVIALLFSLPEVLMTAELSSALPHNGGYSIWVQEAFGDFWALQESYWSWTSGVVDNALYPLLLYASARDLMFGKGLLPRDMNSCQAEHLLNEQGGDPSNLWGCMFAAEHNCSLEYLFKFLIVLVFTAPVLLTNRAVGVSMSTLMVLVITPFLLMCLIGIPKMQLSNLTMPVPHGIDWAGLFNILFWSLTGFDCCSTFAHEIQPPVASTLPSSLFISLGFMLVLYVLPLGIGAAVDPDWRCWTDGSLTHVAQLIGGNWLGLLVLFSSLLSNWGQYASELFEDSYQLLGMSESGLLPSFFGSRSEYTGTPINAILFQVVIICGLI…
DN118212_c0_g1_i1.p1	ankyrin repeat protein/P-loop NTPase/DEAD-box helicase	n/a	NO	Complete	VQKRAVLSVPDVGSSARSDSSSDFMELHEAIALHIEGDGQSVDVTCAPFHDRDVREWISAALPAGGAQAIAALYTDEEVGTGRHLLQVRLCIRNVGFLHMLRDGVLTGIIEETLTKTRLDGHKLKVTIDRAKFAEKYEASCLSLNKLTPHQEDKVLECLTSRLPYIHLQAPAGAGKTFVALDVMLKRLSQAVEEKSSMHIMFVARNEALCCFIVRWLCKRERNPLLRNLLLSRVHLLYAGDVAGNPFAEGPRKISLESGVILLTPIPPAALPEYGIVVIDEAHHIYKERLMRQAVERYVQPPSVAQNLMLLSDISQSLGHDIAYPEGEPHVVRLTEIVRSSQRIVEAASAFQIGQEKLKVRCHHNAAGPPLKSFLFDLGSAPRIGLYVEQTVKALEHVM…
DN122738_c0_g1_i1.p1	L-PSP endoribonuclease/RidA family protein/RutC-like superfamily protein/YjgF endoribonuclease	n/a	NO (but independent transfer in RSD)	Complete	MLSQRLGPALLRQGRLSTTSFITGGARGVHTEKRIEELGHKLPEVPKPLASYTPVVQTGNLVFLSGHIPFKEDMKNLHVGKVGPGQEYSTEEGQQLAQWIGLELISTLKSHVGDLDKVKRVVKLVGFVNCQADYTQQPEVINGCSNLIGEVFGPERGTHSRSAVGTNSLPRNVPVEIEMIAEVE
DN123511_c0_g1_i1.p1	ABC family protein	n/a	NO	Complete	MLRTLARGVARGGVVTAGVGGSALAAYAYTDPGFGRQCSFWWVAGPAVLSYAACSQKHKKSDADTKAQAFAALHEHYSKVSLDLILELRGLYIKFGQAAASSPFVPQAYRSQFKVLQNDVPSEDFAAIRQVLEDELGPLDELFEEFSESACGAASIGQAHVAKLRKTGETVVVKIQYPSAARIFSADAQCLRTLVSLANPEALPAFEEFQKQLALELDYRAELANVTSIFDAIMPTFADRVAVPRAHSALSTGRV
DN124895_c0_g1_i1.p1	no hit	n/a	YES (Karenia mikimotoi & Karlodinium armiger)	Complete	MEAATFGDSAGGEKPAVMEAPQPVLMEDGAGDEKPVIDKADLVKRVRSGRTIHGEEEARPYADQIEFKESNHTGAYCVHCICCSCLCGWPCTKCCCNYCHCCTCPIGCSYNFFLPLPWGQRQCLCFGPCLPLPLPCCSCVRDVNRLQLWLCAQKNGQNRTADQQETFVGEIMVIDEERGTLAYYGPRACSPGFLNAKPCCIFKRIF
DN126106_c0_g1_i1.p1	xanthine phosphoribosyltransferase	n/a	NO	Incomplete (half of the expected length, N-end missing)	VKKPILAISLELYDDATKTANEKVLRKQWFDETPGTFGALVRGKRALIVDEVDDTRATLQYAVEELRRLNAPAAIGVLVVHNKLKAKKGALPPDVTYIVGEEVPDVWNCYPWDAKAYGRDVDAHEALARQCAGGEALARQCAGGEALARQC
DN127431_c0_g1_i1.p1	galactose binding domain/DUF1997 protein domain	n/a	NO	Complete	MILVALLPIAAAFSPDAFIRVQLSAVQAVPKIDAAGCSLADYMQLPVEQYRSIELPLQAQLTPASEVWPQRTGADEFALQVPPLEFSIPGLPLVVSPLVFALVRPRPESVDITSNECNLSGSEFVESLRLNERFTFEVRTQLTWNETASPPSMSSDTSIE

## Sheet: S1B. Karlodinium ballantinum
Table S1B. Putative gene transfers from noelarhabdacean haptophytes in Karlodinium ballantinum.
Sequence ID	Function (as determined with InterProScan)	Shared transfer with other Kareniaceae?	N-terminally complete K. ballantinum sequence?	K. ballantinum sequence
KarlBall_6748_c0_g1_i1.p1	no hit	NO	YES	MLDIPLLFFSLACSIHARRTQRYTEPEMKSIASMFLASNPVSASRLASSRSHRAANHNAKREPVIQEAALDVEVPPATAATKFDVKDMPGLSAPLGFFDPLGYTVGERHRCPPPVLAQQDQDEWTPPPKLEADVAVLLWYSGWLTVFRSAAYRYQVSGLPWKQLDQIGLDLPVLNRALGEGTALAVTWVAVALLTGVLESDARRYDKSRVLLTWSMAAPAAQAVKYITGWNAGDGSFKTGDAVADAVWTLVLMWALRVLEERGVL
KarlBall_7875_c1_g2_i1.p1	no hit	NO	YES	MASLLLTLGSPLGVELSRQRPGQLPQSVGRRHVLGLGLGTALFGASASSSFADDEAPMTPAECKKSCFKECNTVAPGNKEYCASQCDSFCDASSVAAPADTSADLPDISKDLGIFGDSGVGYSNGVEDLFATAFGAKRQSKDIKSANVGEFASEVGEAFKSVVSGGEK
KarlBall_10563_c2_g1_i1.p1	no hit	NO	YES	MTVGRRTMLPLPLLLFSLPALSADKFDFVENGQVKQLTEIESRDRLTKKVEAATAAGKGLDLERRGQFNEKALFSEDFYFKYGLRPLPQEALNSPYVPPQGELPFAPVQRRYTGYSKYKERITAGIAAYGGELRDAIADGKWVEIGPMLEKGSKGKGNANDGGGSGVPPSVLRSSCRAFGLFANTVLQSENDSGTTAANLLTRHLINEFYFSLDDIADAAQSGDKTAAASAWARGKEYLNAYVRIVNFPISAKVGDKFPLVIAND
KarlBall_25451_c2_g1_i1.p1	no hit	NO	NO	MAYGDGCYEGAIDPLPEGIYEVLVQRPLGIGFEEDGPIIGMSGVSVNQIVPDSHAARGTSVLRCVDGENIAVPGKVAVGDKLVGVSAIRFKGSKWEREMFDCRKWSFDTIVDAISSNEEKFISDYVLLQFERREDGERSDTV
KarlBall_31276_c0_g1_i1.p1	FKBP-like peptidylprolyl isomerase/HSP20-like chaperone	NO	YES	MQDQSKELRADADAISKPRDAAAAKAEPERLSDDGGVLKRQLWAAPSEGALPEFGAVVKILYTCGFENGTLIDTKHRSEPFQFQLNTGVVVDGLERGVESMVQGERAQFTCSPEWAYGVVEAGDKLPANSTLVYEVELLEWWDGPPLEQDNMDLRAYRASMEGRPVSEGQTEMYSWIESGEELSLTLPLEEGLRARDISCDFQPRALRVRAGGAVLASGELRGKVRTEDCYWIIEDMEDEGRDGDRRLKVVLAKTVLYVQWKGVFRRLSSPERAAEAQS
KarlBall_41964_c0_g2_i1.p1	glutathione synthetase/fumipyrrole synthesis protein C	NO	YES	MQLNALLVLCCSWLAQQHAAHKKTVLLEPVIALGRFLLALNPSYRVHFHDGGSVSHSTNFLRTSSTINAMEKPYFVYVDPHGYERSLVVEECERRDIGCIEVYSPKMINYIRDQAMLDNKVECEVERKLEGLQAPTSGEEGIWLEQMVGSSSCVVGVLCGHDLGLVTAERLQVAFMPNRSNGLNPARRDKYLMHEALRVAGLDAAAQCIASTWKDAEPFVNELGGKVVCKPRRGMGSIRVSLAESLMEAEQQVRALLETPATLWRGDDNDFAVRSALLQECLEGDEWVVDSVSRDGEHKALAVWRYCRSAFNGAPFVGLYDELRPVASDAERSLVDYAFATLDVLGVRWGPAHLEIKMTPRGPVLVEANVGRWNGVDFRLLADICLGYNSYEATLDAYV…
KarlBall_136656_c0_g1_i1.p1	no hit	NO	unclear	MAFPSIVAVVLACLAREVHMVDQETNALASLLLATGGGWRAMRPWHHKPVTIVDPAVIRNSIVSESSLSGVGNDCYMAGRATICAPRMAAARRDASDGDTKLTPILSLKSGPGIDPVESDEEDAVTDPRLRSFDVGPFSTSIGVRDKQSVGEPNFQQREDWLHVVSANSREELAAMSKEILETPSGAAAVEDSMEVETAEFVEPEYKFIKYDKGDIPDKPYVAQHPMPTNWQEYQAMQKRLAAFASGEGKAAPAQRQRAAELSEKLKRFYETFKAILAEGWKLKGDPSIDEAQALLLELDGKVAEANMQPR
KarlBall_142475_c0_g1_i1.p1	trans-aconitate methyltransferase/SAM-dependent methyltransferase/vaccinia virus protein VP39	NO	YES	MHSPRSNAARIACQQACPTVTHGTVRALPAISLASKAPKKMKKASGGGFGASVAKAPKLDVKAKRLLKEMGGDVDAAEQQYFQTLIRKLEKTEPELYDTLMTAEHGLPTGAAYTKLVELFWDAALTYYPMRGRVTGSDMSSKMRLKVDAIARCATAAGPALLDVGCGDGAMLIHLLNAGAKEDEYLGIDVSGGMIDAAKVKYPQANFRHCDFLSEQPMAAYDCVLISGTAQYFEDQKALISAAVAWLRPGGRVVMAHAQGAAFVAGEHSNNPSIVRSCMLDPQQLIALAEDLELEVLSAEECKPRVGGTPHTLEGPDFYLVALKK
