# Supplementary material for: Recent plastid replacement in Karlodinium ballantinum (Kareniaceae, Dinoflagellata) challenges the paradigms of endosymbiotic gene transfer
Source: Mol Biol Evol. 2026 Jul 7;43(7):msag166. doi: 10.1093/molbev/msag166 (PMC13394690; doi:10.1093/molbev/msag166)
Supplement: msag166_Supplementary_Data [file msag166_supplementary_data.zip › Maciszewski_revised_Table_S3.xlsx]

## Sheet: S3
Table S3. Pairwise identity between sequences of plastid-encoded genes extracted from genomic and transcriptomic datasets of Gertia stigmatica and Karlodinium ballantinum.
Karlodinium ballantinum
Gene	Location/transcript ID	Nucleotide pairwise identity	Aligned sequence
chlI	Transcript_48552_c0_g1_i1	100.0%	ATGGTTACAGACATAAAACCGCAAAAGACCGAAAGGCCAATTTTTCCGTTTACAGCAATTATTGGTCAAGAAGAAATGAAGCTAGCTCTTATTTTAAACGTAATTGATCCGCGGATTGGTGGTGTAATGATTATGGGAGATCGTGGGACAGGTAAATCTACTACAATTCGTGCTGTAGCTGATCTTTTACCTGAAATTCAAGTAGTTGCGGGTGATCCGTTTAATTCATCTCCTACTGATTTTGAACTAATGGGTGAAGAGGCTAAAGTTGCTGTTATGCAAAATAAGGATATTCCTTTAGAGGCACGTAAAGTACCGATGATCGATTTACCACTAGGTGCAACGGAAGACCGTGTGTGTGGAACAATTGATATTGAAAAAGCGCTTACAGATGGTGTT…
	ptDNA ORF (position 73 883 - 72 828)		ATGGTTACAGACATAAAACCGCAAAAGACCGAAAGGCCAATTTTTCCGTTTACAGCAATTATTGGTCAAGAAGAAATGAAGCTAGCTCTTATTTTAAACGTAATTGATCCGCGGATTGGTGGTGTAATGATTATGGGAGATCGTGGGACAGGTAAATCTACTACAATTCGTGCTGTAGCTGATCTTTTACCTGAAATTCAAGTAGTTGCGGGTGATCCGTTTAATTCATCTCCTACTGATTTTGAACTAATGGGTGAAGAGGCTAAAGTTGCTGTTATGCAAAATAAGGATATTCCTTTAGAGGCACGTAAAGTACCGATGATCGATTTACCACTAGGTGCAACGGAAGACCGTGTGTGTGGAACAATTGATATTGAAAAAGCGCTTACAGATGGTGTT…
psaA	Transcript_4616_c0_g1_i1	100.0%	ATGAAAGTTGGCTCTAAAGAACTAGAAGCTAGCAAAGTAAGAGTTATAGTGGATAAAGACCCTGTAGCTACCTCATTTGAAAAATGGGCGCAACCAGGACACTTTTCTCGTACGTTAGCTAAAGGTCCCAAAACTACAACGTGGATTTGGAATCTTCACGCAGATGCACACGATTTTGATAGCCAAACAAGTTCACTTGAAGATATTTCACGTAAAATCTTCAGTGCTCATTTTGGTCAATTAGCAATTATTTTCTTATGGGTTAGTCAGGCATATTTCCATGGCGCGCGATTCTCAAACTATTCCGCATGGTTACTAAACCCAACAAGTATTAAGCCAAGTGCGCAGGTTGTATGGCCTGTAGTTGGGCAAGAAATTCTAAATGGCGATGTTGGTGGA…
	ptDNA ORF (position 6 376 - 8 634)		ATGAAAGTTGGCTCTAAAGAACTAGAAGCTAGCAAAGTAAGAGTTATAGTGGATAAAGACCCTGTAGCTACCTCATTTGAAAAATGGGCGCAACCAGGACACTTTTCTCGTACGTTAGCTAAAGGTCCCAAAACTACAACGTGGATTTGGAATCTTCACGCAGATGCACACGATTTTGATAGCCAAACAAGTTCACTTGAAGATATTTCACGTAAAATCTTCAGTGCTCATTTTGGTCAATTAGCAATTATTTTCTTATGGGTTAGTCAGGCATATTTCCATGGCGCGCGATTCTCAAACTATTCCGCATGGTTACTAAACCCAACAAGTATTAAGCCAAGTGCGCAGGTTGTATGGCCTGTAGTTGGGCAAGAAATTCTAAATGGCGATGTTGGTGGA…
psaC	Transcript_126013_c0_g1_i1	100.0%	ATGTCGCACTCTGTAAGAGTTTATGATACTTGTATTGGCTGTACACAATGTGTACGTGCCTGTCCTTGTGACGTACTAGAAATGGTGCCTTGGGATGGTTGTAAAGCTGGTCAGATTGCTTCGGCGCCTCGTGCTGAAGACTGTATTGGATGTAAGCGCTGTGAAACAGCATGCCCAACGGATTTCTTAAGTGTTAGAGTATATTTAGGAAGTGAGACAACTAGAAGTCTCGGACTAACATATTAA
	ptDNA ORF (position 42 000 - 41 755)		ATGTCGCACTCTGTAAGAGTTTATGATACTTGTATTGGCTGTACACAATGTGTACGTGCCTGTCCTTGTGACGTACTAGAAATGGTGCCTTGGGATGGTTGTAAAGCTGGTCAGATTGCTTCGGCGCCTCGTGCTGAAGACTGTATTGGATGTAAGCGCTGTGAAACAGCATGCCCAACGGATTTCTTAAGTGTTAGAGTATATTTAGGAAGTGAGACAACTAGAAGTCTCGGACTAACATATTAA
psaF	Transcript_122006_c0_g1_i1	100.0%	ATGAAGGTTTTATTAAATTGGCTTTTAGTAGCTAGTCTTTTTGCGGCGTCTCCAAAGGCCGCGTTTGCTGATGTGAGTGGATTAACTCCCTGTAAAGATTCAGCAGTATTTAAGAAGCGCCTTGATGGTAGTGTAAAAAAATTGCAAGCTAGGTTAGCGAATTATACTGAAGGTACACCTGCCTATTTAGCGCTTGAGCAACAAATTGATCAAACAAAAGCTCGTTTTGCAAAATATGGTGACAAAGGATTACTTTGTGGGGCTGATGGTTTACCCCATCTTATCGCAGATGGTAGACCGGATCATGCGGGTGAATTCGTGATTCCTGCTTTTGGCTTCCTATATATTGCTGGTTGGATTGGCTGGGCAGGCCGTAGCTATCTTCAGTTTTCTAAGAAA…
	ptDNA ORF (position 44 004 - 44 558)		ATGAAGGTTTTATTAAATTGGCTTTTAGTAGCTAGTCTTTTTGCGGCGTCTCCAAAGGCCGCGTTTGCTGATGTGAGTGGATTAACTCCCTGTAAAGATTCAGCAGTATTTAAGAAGCGCCTTGATGGTAGTGTAAAAAAATTGCAAGCTAGGTTAGCGAATTATACTGAAGGTACACCTGCCTATTTAGCGCTTGAGCAACAAATTGATCAAACAAAAGCTCGTTTTGCAAAATATGGTGACAAAGGATTACTTTGTGGGGCTGATGGTTTACCCCATCTTATCGCAGATGGTAGACCGGATCATGCGGGTGAATTCGTGATTCCTGCTTTTGGCTTCCTATATATTGCTGGTTGGATTGGCTGGGCAGGCCGTAGCTATCTTCAGTTTTCTAAGAAA…
psbA	Transcript_142578_c0_g1_i1	100.0%	ATGACTACAACTTTAGAAAGACGCGAAAGCGCAAGCTTCTGGGAGCAATTCTGCGCATGGATCACTTCAACTGAGAACAGACTATACATTGGTTGGTTCGGTTGTCTAATGTTCCCTACTCTACTATCTGCTATCTCAGCTTACATTATTGCTTTCATCGCAGCACCTCCAGTAGATATCGATGGTATCCGTGAGCCAGTTGCTGGTTCTCTACTTTACGGTAACAACATCATCTCTGGTGCTGTAGTACCAAGCTCTAACGCTATTGGTGTACACTTCTACCCAATTTGGGAAGCTGCTTCAATTGATGAGTGGTTATACAACGGTGGTACTTACCAACTAGTTGTTCTTCACTTCTTCATTGGTGTATGTGCTTACATCGGTCGTGAGTGGGAACTT…
	ptDNA ORF (position 13 646 - 14 728)		ATGACTACAACTTTAGAAAGACGCGAAAGCGCAAGCTTCTGGGAGCAATTCTGCGCATGGATCACTTCAACTGAGAACAGACTATACATTGGTTGGTTCGGTTGTCTAATGTTCCCTACTCTACTATCTGCTATCTCAGCTTACATTATTGCTTTCATCGCAGCACCTCCAGTAGATATCGATGGTATCCGTGAGCCAGTTGCTGGTTCTCTACTTTACGGTAACAACATCATCTCTGGTGCTGTAGTACCAAGCTCTAACGCTATTGGTGTACACTTCTACCCAATTTGGGAAGCTGCTTCAATTGATGAGTGGTTATACAACGGTGGTACTTACCAACTAGTTGTTCTTCACTTCTTCATTGGTGTATGTGCTTACATCGGTCGTGAGTGGGAACTT…
psbB	Transcript_136408_c0_g1_1	100.0%	ATGGCACTACCTTGGTATCGTGTTCATACAGTAGTTTTAAACGATCCTGGCCGACTAATTGCAGTTCACCTAATGCATACAGCATTAGTTGCAGGTTGGGCTGGTTCAATGGCTTTATACGAGCTTGCAGTTTTTGATCCTTCGGATCCTGTTCTTAACCCTATGTGGCGTCAGGGTATGTTTGTGATGCCTTTTATGGCCCGCTTAGGAGTAACAGATTCTTGGGGTGGATGGAGTATTACAGGAGAAAGTGTTTCGAATCCTGGTATTTGGAGTTTTGAAGGTGTTGCGCTAACACACATTGTCCTTTCAGGTATGTGTTTCTTAGCAGCAATTTGGCACTGGGTATATTGGGATCTAGAATTATTTAGAGATCCACGTACAGGCGAGCCTGCTTTA…
	ptDNA ORF (position 39 270 - 40 799)		ATGGCACTACCTTGGTATCGTGTTCATACAGTAGTTTTAAACGATCCTGGCCGACTAATTGCAGTTCACCTAATGCATACAGCATTAGTTGCAGGTTGGGCTGGTTCAATGGCTTTATACGAGCTTGCAGTTTTTGATCCTTCGGATCCTGTTCTTAACCCTATGTGGCGTCAGGGTATGTTTGTGATGCCTTTTATGGCCCGCTTAGGAGTAACAGATTCTTGGGGTGGATGGAGTATTACAGGAGAAAGTGTTTCGAATCCTGGTATTTGGAGTTTTGAAGGTGTTGCGCTAACACACATTGTCCTTTCAGGTATGTGTTTCTTAGCAGCAATTTGGCACTGGGTATATTGGGATCTAGAATTATTTAGAGATCCACGTACAGGCGAGCCTGCTTTA…
psbC	Transcript_135566_c0_g1_i1	100.0%	ATGAAAACTTTATCTTCCCAGAGGAGGTTTTACCACGTGGAAACGCCCTTTAATACAGTAATTGCAGGTCGAGATATTGAATCTACTGGATTTGCCTGGTGGTCAGGTAATGCACGTTTAATTAACGTATCCGGTAAATTATTAGGTGCACACGTTGCACACGCAGGTTTAATGGTTTTTTGGTGTGGAGCAATGACACTTTTCGAAGTTGCACACTACATTCCTGAAAAGCCTCTTTATGAACAAGGTTGTATTTTAATCCCACACCTAACAACGTTAGGTTGGGGTGTTGGACCTGGTGGTGAAGTTACGGACGTATATCCGTTCTTCGTTATTGGTGTTTTACACTTAATTTCTTCTGCTGTTTTAGGCTTTGGTGGTGTATACCACTCACTAATT…
	ptDNA ORF (position 67 419 - 66 004)		ATGAAAACTTTATCTTCCCAGAGGAGGTTTTACCACGTGGAAACGCCCTTTAATACAGTAATTGCAGGTCGAGATATTGAATCTACTGGATTTGCCTGGTGGTCAGGTAATGCACGTTTAATTAACGTATCCGGTAAATTATTAGGTGCACACGTTGCACACGCAGGTTTAATGGTTTTTTGGTGTGGAGCAATGACACTTTTCGAAGTTGCACACTACATTCCTGAAAAGCCTCTTTATGAACAAGGTTGTATTTTAATCCCACACCTAACAACGTTAGGTTGGGGTGTTGGACCTGGTGGTGAAGTTACGGACGTATATCCGTTCTTCGTTATTGGTGTTTTACACTTAATTTCTTCTGCTGTTTTAGGCTTTGGTGGTGTATACCACTCACTAATT…
rbcL	Transcript_111498_c0_g1_i1	100.0%	ATGTCTCAAGCTGTTGAATCACGTACTCGTATTAAGAGTGAACGTTATGAATCTGGTGTAATCCCTTACGCTAAAATGGGTTACTGGGATCCAGAATATGTAATCAAGGATACTGATATCCTAGCACTATTCCGTTGTACACCTCAACCAGGTGTAGATCCAGTTGAAGCGGCTGCTGCACTAGCAGGTGAGTCTTCTACTGCTACATGGACTGTAGTATGGACGGATCTTTTAACTGCATGTGATCTTTACCGTGCTAAAGCTTTCCGTGTTGATCCAGTTCCAAGTGCTGCTGATACTTACTTCTGTTACATCGCATATGATATCGACCTATTTGAGGAAGGATCACTTGCTAACTTAACAGCATCAATTATTGGTAACATCTTCGGTTTCAAGGCT…
	ptDNA ORF (position 11 420 - 12 886)		ATGTCTCAAGCTGTTGAATCACGTACTCGTATTAAGAGTGAACGTTATGAATCTGGTGTAATCCCTTACGCTAAAATGGGTTACTGGGATCCAGAATATGTAATCAAGGATACTGATATCCTAGCACTATTCCGTTGTACACCTCAACCAGGTGTAGATCCAGTTGAAGCGGCTGCTGCACTAGCAGGTGAGTCTTCTACTGCTACATGGACTGTAGTATGGACGGATCTTTTAACTGCATGTGATCTTTACCGTGCTAAAGCTTTCCGTGTTGATCCAGTTCCAAGTGCTGCTGATACTTACTTCTGTTACATCGCATATGATATCGACCTATTTGAGGAAGGATCACTTGCTAACTTAACAGCATCAATTATTGGTAACATCTTCGGTTTCAAGGCT…
Takayama helix
Gene	Location/transcript ID	Nucleotide pairwise identity	Sequence
chlI	Transcript_171666_c0_g1_i1	69.1%	GAAGAAATGAAACTTGCATTAATATTAAACATCATTGATCCTTGCATTGGTGGGGTAATGGTTATGGGGGATAGAGGTACGGGTAAATCAACTACAATTCGGGCTCTTGTAGATGTTTTACCTACTATTACAGTAGTTAAAAATGATCCATTCAATTCTTCAATGTGTGATTTTGAGTTAATGAGCGAAAATGTTCGAGTTGCTATCGAACGTAATAAAGAAATTAAAGTTGGGTCTAAAAAGGTCCCAATGATCGATTTACCACTTGGAGCTACCGAAGATCGAGTTTGCGGAACCATTGACATTGAAAAAGCAATAACTGAAGGTATTAAATCTTTTGAACCTGGTTTACTAGCAAAAGCCAAC
	ptDNA ORF (position 86 064 - 87 229)		GTTGAAATGAAAATTGCCTTGATTTTAAATTTAATTGATCCTCGAATTGGCGGGGTGATAGCTATGGGAGATCGAGGAACTGGAAAATCAACAACTATTCGCGCTATTGCTGACCTACTTCCTGATATTGAAGTTGTTGCGGGAGATGCATTTAACTCGTCATTAACCGATTTTGATTTAATGTCTGAGGATGTCGAAGACACTATCTTGAATGGGGGCGAAGTAAAAGCCGCATACAGTAAGGTTCCAATGGTTGATTTACCATTAGGAGCAACAGAAGATCGTGTATGTGGGACAATAGACATTGAACGAGCGCTCAATGACGGTATAAAAGCTTTTGAACCAGGGCTTTTAGCTAAAGCAAAC
	Mapped transcriptomic reads consensus	94.8%	GTTGAAATGAAAATTGCCTTGATTTTAAATTTAATTGATCCCCGGATTGGTGGGGTGATAGCTATGGGAGATCGGGGAACTGGAAAATCAACAACTATCCGCGCTATTGCTGACCTACTTCCTGATATTGAAGTTGTTGCGGAAAATGCATTTAACTCGTCATTAACCGATTTTGATTTAATGTCGGAGGATGTCGAAGACATTATCTTGAATGGGGGCGACTTAAAAACCGCATACCGTAAGGTCCCAATGATTGATTTACCATTAGGAGCCACGGAAGATCGTGTATGTGGGACAATAGACATTGAGCGAGCGCTCAATGACGGTATAAAAGCTTTTGAACCAGGTCTTTTAGCTAAAGCAAAC
	ptDNA ORF (position 86 064 - 87 229)		GTTGAAATGAAAATTGCCTTGATTTTAAATTTAATTGATCCTCGAATTGGCGGGGTGATAGCTATGGGAGATCGAGGAACTGGAAAATCAACAACTATTCGCGCTATTGCTGACCTACTTCCTGATATTGAAGTTGTTGCGGGAGATGCATTTAACTCGTCATTAACCGATTTTGATTTAATGTCTGAGGATGTCGAAGACACTATCTTGAATGGGGGCGAAGTAAAAGCCGCATACAGTAAGGTTCCAATGGTTGATTTACCATTAGGAGCAACAGAAGATCGTGTATGTGGGACAATAGACATTGAACGAGCGCTCAATGACGGTATAAAAGCTTTTGAACCAGGGCTTTTAGCTAAAGCAAAC
psaA	Transcript_242079_c0_g1_i1	72.5%	CTTTCATGGAGCAAGATTTTCAAATTATACAGAATGGTTAAAGTATCCAACCAGTATCAAACCTAGTGCTCATCAAGTGTGGTCAGTTGTGGGCCAAGAAATATTAAATGGTGATGTTGGGGGTAATATTTCAGGAATACAGATAACTTCTGGATTCTTCCAACTGTGGCGCGCGTGCGGGATTACAGATACTAGCGAATTATATTTGACCGCCATAGCTGCATTATTTGTATCAGGTGTAATGGTTTGGGCCGGTTGGTTTCATTATCACAAATTAGTACCAACACTTGAATGGTTCCAAAACGCAGAGTCAATGCTAAATCATCATTTAGCAGGGTTGCTCGGGCTCGGTTGTCTTTCTTGGGCGGGGCACCAAATTCATATTAGCTTACCTATTAA…
	ptDNA ORF (position 78 689 - 80 944)		CTTCCATGGTGCACGTTTTTCCAACTATTCAGTATGGTTAAGTAATCCGACCATTGTAAAACAAAGTTCACAAATAGTTTGGCCAGTTGTGGGCCAAGAAATTTTAAACGGGGACGTTGGTGGAGGTCTATTGGGCGTTCAAGTTACATCTGGTTTTTTCGAACTTTGGAGAGCATCCGGGATTACTAATGAAATTGAATTGTACTCGACAGCGGTAGGTGCTTTGTTTATGTCCGCTTTAATGGTTTTCGCGGGGTGGTTCCACTACCACAAAGAAGCACCAAATCTTGAGTGGTTTCAAGATGTTGAGTCAATGTTGAATCATCATTTATCTGGTTTATTAGGTTTAGGTTGTTTATCTTGGTCCGGGCATCAAATTCATATTAGTCTTCCCATTAA…
	Mapped transcriptomic reads consensus	96.4%	CTTTCATGGTGCACGGTTTTCCAATTATTCAGTATGGTTAAGTAATCCAACAATTGTAAAACAAAGTTCACAAATAGTTTGGCCCGTCGTGGGCCAAGAAATTTTAAACGGGGACGTTGGTGGAGGTCTATTGGGTGTTCAAGTTACATCTGGTTTCTTCGAACTTTGGAGAGCATCCGGGATTACGAATGAAATTGAGTTGTATTGGACAGCGGTAGGTGCCTTGTTTATGTCCGCTTTAATGGTTTTCTCGGGGTGGTTTCACTACCACAAAGAAGCACCAAATCTTGAGTGGTTTCAAGATGTTGAATCAATGTTGAATCACCATTTATCTGGTCTATTAGGTTTAGGTTGTTTATCTTGGTCGGGGCATCAAATTCATATTAGTCTTCCCATTAA…
	ptDNA ORF (position 78 689 - 80 944)		CTTCCATGGTGCACGTTTTTCCAACTATTCAGTATGGTTAAGTAATCCGACCATTGTAAAACAAAGTTCACAAATAGTTTGGCCAGTTGTGGGCCAAGAAATTTTAAACGGGGACGTTGGTGGAGGTCTATTGGGCGTTCAAGTTACATCTGGTTTTTTCGAACTTTGGAGAGCATCCGGGATTACTAATGAAATTGAATTGTACTCGACAGCGGTAGGTGCTTTGTTTATGTCCGCTTTAATGGTTTTCGCGGGGTGGTTCCACTACCACAAAGAAGCACCAAATCTTGAGTGGTTTCAAGATGTTGAGTCAATGTTGAATCATCATTTATCTGGTTTATTAGGTTTAGGTTGTTTATCTTGGTCCGGGCATCAAATTCATATTAGTCTTCCCATTAA…
psbB	Transcript_263186_c0_g1_i1	66.6%	CCTGGAATATGGGTTTCCGATGCGTATGGTCTATCCGGTCGCGTACAAGGGGTGGCCCCTGCCTGGGGTGCTGAAGGTTTTAACCCATTTAATCCTGGCGGAGTAGCTTCCCATCACATTGCGGCGGGAATTTTAGGAATAGTTGCGAGTAGTTATCACTTACGGATCAGGCCTCCAGAAAGGTTATATGATTCGCTTTGTATGGATAACATAGAAACAGTTTTATCTAGTAGCATAGCGGCGGTTTTTTTTGCAGCGTTTGTAACTTCAGGGACGATGTGGTACGGATCCGCTACAACACCAATCGAGTTGTTCGGACCAACAAGGTATCAGTGGGATAGTGGATATTTTCAACAATGCATTGAAGAGCGGGTGGAATTAGGACTATCTGATCGTGGG…
	ptDNA ORF (position 41 717 - 40 176)		CCAGGTATTTGGGTTTCTGATGCCTATGGTATTACAGGTCGTGTACAAGGGGTTGCTCCAGCATGGGGACCAGAAGGATTTAACCCATTTAACCCAGGTAGCGTTGCCGCCCACCACATCGCAGCAGGTATTTTAGGTATGGTCGCTGGTGTTTTTCATTTAAACTCTAGACCACCCAAAATATTATACGATGCTCTTGTTATGGAGGGACTTGAAACTGTATTATCAAGTAGCATTGCTGCGGTATTTTTTGCCGCATCTATTACTTCCGGTACAATGTGGTATGGATCAGCCACAACCCCAATCGAATTATTTGGCCCAACCCGTTACCAATGGGATAGCGGTTATTTTCAACAAGAGATTGAACGTCGTGTAGAAATTTCTGTAAATGAAGGT---…
	Mapped transcriptomic reads consensus	94.7%	CCAGGTATTTGGGTTTCTGATGCCTATGGTATTACAGGTCGTGTACAAGGGGTTGCTCCAGCATGGGGACCAGAAGGCTTTAATCCATTTAACCCAGGTAGTGTTGCAGCCCACCACATCGCCGCAGGTATTTTAGGTATGGTCGCTGGTGTTTTTCATTTAACCTCTAGGCCACCCAAAATATTATACGATGCTCTTGTTATGGAGGGGCTTGAAACTGTATTATCAAGTAGCATTGCTGCGGTATTTTTTGCCGCATCTATTACTTCCGGTACAATGTGGTATGGGTCAGCCACAACCCCAATCGAATTATTTGGACCAACCCGTTACCAATGGGATAGCGGTTATTTTCAACAAGAGATTGAACGTCGTGTAGAACGTTCATTAAATGAGGGT---…
	ptDNA ORF (position 41 717 - 40 176)		CCAGGTATTTGGGTTTCTGATGCCTATGGTATTACAGGTCGTGTACAAGGGGTTGCTCCAGCATGGGGACCAGAAGGATTTAACCCATTTAACCCAGGTAGCGTTGCCGCCCACCACATCGCAGCAGGTATTTTAGGTATGGTCGCTGGTGTTTTTCATTTAAACTCTAGACCACCCAAAATATTATACGATGCTCTTGTTATGGAGGGACTTGAAACTGTATTATCAAGTAGCATTGCTGCGGTATTTTTTGCCGCATCTATTACTTCCGGTACAATGTGGTATGGATCAGCCACAACCCCAATCGAATTATTTGGCCCAACCCGTTACCAATGGGATAGCGGTTATTTTCAACAAGAGATTGAACGTCGTGTAGAAATTTCTGTAAATGAAGGT---…
psbC	Transcript_42375_c0_g1_i1	70.1%	ATTACATTCCGGAAAAGCCAATATACGAACAAGGCTGTATTTTGATCCCGCATTTAGCAACCTTAGGACTAGGCGTTGGGCCTGGAGGTGGGATAACTGGTACATTCGGCTTTTTCTTAGTTGGTGTACTTCATTTAATTTCGTCGGCAGTACTTGGTATTGGAGGCGTATATCATTCACTAGTTGGGCCGGACACATTAGAAGAAGACTGGCCCTTTTTTGGATATGAGTGGCGGGATAAAAATAAGATGACCACAATACTTGGAATTCACTTAGTGCTTGTAGGTGTTGGGGCTTTTTTTCTTGTTTTAAAGGCCTGTTTTTTTGGGGGCATATACGACACCTGGGCACCGGGAGGTGGTGATGTTCGAGTTGTTTTATCTCCAACTTTAAAGCCAG…
	ptDNA ORF (position 128 008 - 126 803)		ATCGTGCACCTGAAAAGCAGCTTTATGAACAAGGCTGTATTCTTCTTCCACACCTAAAAACTTTAGGCTTTGGGATTAGTCCGAATGGTGAAATTATTGATACCTACCCCTTTTTTGTTGTTGGGGTTTTACATTTAATTTCATCCGCTGTATTAGGGTTTGGTGGTTTATACCACTCAATAAATGGACCGCGCAGACTAGAAACGTCCTACGGATTTTTTGGCTACGATTGGCGCGATAAAAATAAAATGACTACAATCCTTGGTATTCACCTAATTTTATTAGGTGCTGGATCCCTTTTACTAGTAGCAAAAGCTTGCTTAGTTGATGGTTTGTACGATACCTGGGCTCCCGGTGGGGGTGATATTCGTGTTATCACCACTCCCACATTAAATCCTT…
	Mapped transcriptomic reads consensus	94.0%	ATCGCTCACCTGAAAAGCAGATCTATGAACAAGGCTGTATTCTTCTTCCACACCTAACAACTTTAGGCTTTGGGATTAGTCCGAATGGGGAAATTATTAATACCTACCCCTTTTTTGTTGTTGGAGTTTTACATCTAATTTCGTCCGCTGTATTAGGTTTTGGGGGTTTATACCACTCAATAGATGGACCGCGTAGACTAGAAACGTCCTACGCATTTTTTGGCTACGATTGGCGCGATAAAAATAAAATGACTACAATCCTTGGTATTCACCTCATTTTATTAGGTGCTGGCTCCCTTTTACTAGTAGCAAAAGCGTGCTTAGTTGATGGTTTGTACGATACCTGGGCTCCCGGTGGTGGAGATATTCGTGTTATCACCACTCCTACATTAAATCCTT…
	ptDNA ORF (position 128 008 - 126 803)		ATCGTGCACCTGAAAAGCAGCTTTATGAACAAGGCTGTATTCTTCTTCCACACCTAAAAACTTTAGGCTTTGGGATTAGTCCGAATGGTGAAATTATTGATACCTACCCCTTTTTTGTTGTTGGGGTTTTACATTTAATTTCATCCGCTGTATTAGGGTTTGGTGGTTTATACCACTCAATAAATGGACCGCGCAGACTAGAAACGTCCTACGGATTTTTTGGCTACGATTGGCGCGATAAAAATAAAATGACTACAATCCTTGGTATTCACCTAATTTTATTAGGTGCTGGATCCCTTTTACTAGTAGCAAAAGCTTGCTTAGTTGATGGTTTGTACGATACCTGGGCTCCCGGTGGGGGTGATATTCGTGTTATCACCACTCCCACATTAAATCCTT…
psbD	Transcript_75361_c0_g1_i1	76.0%	ATGACTATATTTGTAGGTGGGCGCGATGAGCGTAATATCTTTGATATTGTAGATGATTGGGTTAAAAGAGATCGCTTTGTTTTTATTGGCTGGTCTGGTTTGTTACTATTTCCTTGTGCTTACTTAGCGGTGGGAGGCTGGTTAACAGGCATTACTTTTGTAACGTCATGGTATACCCATGGTTTAGCGAGTTCATTCTTAGAAGGATGTAATTTTTTAACGGCAGCTGTATCTACCCCCGCAAATAGCATGGGGCATTCACTTTTATTAATTTGGGGACCTGAGGCCCAAGGCGATCTAACACGATGGTTTCAAATTGGTGGTTTATGGGCATTTATAGCTTTACATGGTTCTTTTGGAGTAATTGGTTTTTGTTTAAGACAATTTGAAATTGCTCGA…
	ptDNA ORF (position 84 933 - 85 988)		ATGGCCATTGAAATTGGTAACAATCCGGATCGTACCATATTTGATCTCATCGATGATTGGCTAAAACGAGATCGATTCGTTTTCGTTGGTTGGTCGGGTCTTCTACTTTTTCCTTGTGCCTATCTCGCTGTTTGGGGTTGGATAACGGGAATTACATTCGTTACTTCATGGTACACACACGGGTTGGCTAGCTCATTTATTGAAGGGTGTAATTTTGTAACGGCTGCAGTATCTACTCCCGCAAACACTATGGGTCATTCGCTCCTGCTATTATGGGGTCCGGAATCACAAGGTGATATTACTCGTTGGTTTCAAATTGGTGGGCTCTGGGTATTTATTGCATTTCACGGAGTCGTTGGTACGATCGGATTCTGTTTACGTCAGTTTGAAATTGCGAGT…
	Mapped transcriptomic reads consensus	95.1%	ATGACAATTGAAATTGGCAACAATCCGGATCGTACCATAGTTGATCTCATCGATGATTGGCTAAAACGGGATCGATTCGTTTTCGTTGGTTGGTCGGGTCTTCTCCTTTTTCCTTGTGCCTATCTCGCTGTTTGGGGTTGGGTAACGGGAATTACATTTGTTACTTCATGGTACACACACGGGTTGGCGAGCTCATTTCTTGAAGGGTGTAATTTTGTAACGGCTGCAGTATCTACTCCAGCAAACACTATGGGCCATTCGCTCCTTCTATTATGGGGCCCAGAAGCACAGGGTGATATTACTCGTTGGTTTCAAATTGGTGGGCTCTGGGGTTTTATTGCATTTCACGGAGTTATTGGTACGATCGGATTCTGTTTACGTCAGTTTGAAATTGCGAGC…
	ptDNA ORF (position 84 933 - 85 988)		ATGGCCATTGAAATTGGTAACAATCCGGATCGTACCATATTTGATCTCATCGATGATTGGCTAAAACGAGATCGATTCGTTTTCGTTGGTTGGTCGGGTCTTCTACTTTTTCCTTGTGCCTATCTCGCTGTTTGGGGTTGGATAACGGGAATTACATTCGTTACTTCATGGTACACACACGGGTTGGCTAGCTCATTTATTGAAGGGTGTAATTTTGTAACGGCTGCAGTATCTACTCCCGCAAACACTATGGGTCATTCGCTCCTGCTATTATGGGGTCCGGAATCACAAGGTGATATTACTCGTTGGTTTCAAATTGGTGGGCTCTGGGTATTTATTGCATTTCACGGAGTCGTTGGTACGATCGGATTCTGTTTACGTCAGTTTGAAATTGCGAGT…
psbE	Transcript_37340_c0_g2_i1	78.0%	ATGGCGACAGGTTCAACTGGGGAACGACCTTTCACGGATATTTTAACAAGTATTCGTTATTGGCTTATTCATAGTATCACAATACCATCGTTATTCAGCTCCGGATTTTTGTTTGTTCTTACAGGCTTGGTATATGATATTTTTGGGACACCACGGCCAAATGAGTATTTTGTAGAAGAGCGCCAACAAATTCCACTTGTAAATGATAGATTTAGTGCGAAACAAGAACTTGAGGATTTGACAAAAGGGTTATAA
	ptDNA ORF (position 43 431 - 43 177)		ATGGCTGGTGGTTCAACTGGAGAAAGACCCTTCTCAGATATTATCACAAGTATTCGTTATTGGATTATTCACAGCATTACAATTCCAGCGTTATTTATTGCTGGATTTCTTTTTGTAAGTACAGGATTAGCGTATGATATTTTTGGTACTCCTAGACCAAACGAATATTTTGCTCAAGATCGTCAACAAATTCCACTAGTAAATGACCGTTTCAGTGCTAAACAAGAATTAGAGGATTTAACTAGGGGGTTGTAA
	Mapped transcriptomic reads consensus	96.1%	ATGGCTGGTGGTTCAACCGGAGAAAGACCCTTTTCAGATATTATCACAAGTCTTCGTTATTGGATTATCCACAGCATTACAATTCCAGCGTTATTTATTGCGGGATTTCTTTTTGTAAGTACAGGATTAGCTTATGATATTTTTGGTACGCCGAGACCAAACGAATATTTTGCTCAAGATCGGCAACAAATTCCACTAGTAAATGACCGTTTCAGCGCTAAACAAGAATTAGAGGATTTAACTAGGGGGTTGTAA
	ptDNA ORF (position 43 431 - 43 177)		ATGGCTGGTGGTTCAACTGGAGAAAGACCCTTCTCAGATATTATCACAAGTATTCGTTATTGGATTATTCACAGCATTACAATTCCAGCGTTATTTATTGCTGGATTTCTTTTTGTAAGTACAGGATTAGCGTATGATATTTTTGGTACTCCTAGACCAAACGAATATTTTGCTCAAGATCGTCAACAAATTCCACTAGTAAATGACCGTTTCAGTGCTAAACAAGAATTAGAGGATTTAACTAGGGGGTTGTAA
psbV	Transcript_34785_c0_g1_i1	63.3%	CTTAGTTTTGCGAAACCACCCCTAACTAATATTCGAAACTTAATGGTTTATTTTTATGAACCTGTAAGTTTTGATGGAATCGAAAAACCTAACGAAGTTCATCCAAGTGTTGTAAGTTCCGATATTTTTCCTAAAATGAGAACATTTACATACCGTGATTTATTCAGTGTTGCAGGTTATATTCTTGTTCAAGCAAAAGTGGGTAATGAAAAATGGGGAGGTGGTAAAATATATTATTAG
	ptDNA ORF (position 36 878 - 36 207)		CTAAGTTTAGCTCAACCCCCTAAAGATAATGTTACTAACCTTGTCGGATATTTAAAAGATCCGATGAGTTATGATGGTACGAATTCAATAGCAGAAACGCATCCAAGTATTAAGAGTGCTGATATTTTTCCTAAGATGCGGTCTTTAACGGATGAAGATCTTCTTTCAATTGCTGGTTACATTTTAATCCAACCAAAAATAGTTAACGAAAAATGGGGTGGAGGTAAGATTTACTACTAA
	Mapped transcriptomic reads consensus	97.2%	CTAAGTTTAGCTAACCCCCCTAAAGATAATGTTACTAACCTTGTCGGATATTTAAAAGATCCGATGAGTTATGATGGTACAAATTCAATAGCAGAAACGCATCCAAGTATTAAGAGTGCTGATATTTTTCCTAAGATGCGGTCCTTAACGGATGAAGATCTTCTTTCAATTGCTGGTTACGTTTTAATCCAACCAAAAATAATTAACGAAAAATGGG-----------------------
	ptDNA ORF (position 36 878 - 36 207)		CTAAGTTTAGCTCAACCCCCTAAAGATAATGTTACTAACCTTGTCGGATATTTAAAAGATCCGATGAGTTATGATGGTACGAATTCAATAGCAGAAACGCATCCAAGTATTAAGAGTGCTGATATTTTTCCTAAGATGCGGTCTTTAACGGATGAAGATCTTCTTTCAATTGCTGGTTACATTTTAATCCAACCAAAAATAGTTAACGAAAAATGGGGTGGAGGTAAGATTTACTACTAA
rbcL	Transcript_70350_c1_g1_i1	72.7%	AAGGGGATGCGGTTTAAGGCCGGTGTTCTAAGTTATCGAGCGATGGGGTACTGGGATGAATCATATATCGTTAAAGAAACTGACGTCATCGCTCTTTTTAGAGTAACACCTCAAGCAGGTGTCGACCCTATTGAAGGGGCAGCAGCTATTGCGGGAGAGTCGTCAACAGCAACATGGACTGTAGTCTGGACTGATTTATTAACTGCTTGTGATTTATACCGAGCGAAGGCATACCGCTGTGACCCGGTTCCTAACGACCCCGGTGTATACTTCAATTTTATAGCATATGATTTAGACCTATTTGAAGAAGGGTCGCTAGCCTGTTTAACAGCTTCAATTATTGGTAATGTATTTGGGTTTAAAGCTATTAAAGCTCTTAGGTTAGAGGATATGAAATTT…
	ptDNA ORF (position 19 274 - 20 740)		AAAAGTGACCGTTACGAGTCTGGTGTTATCCCTTACGCTAAAATGGGCTATTGGGATCCGTACTATAATATTAAAGACACCGACATTTTAGCTCTCTTTCGGTGTACCCCACAGCCTGGCGTAGATCCTGTAGAAGCTGCTGCTGCTCTAGCCGGAGAGTCGTCTACGGCTACTTGGACTGTTGTATGGACTGATCTTTTAACGGCTTGTGATCTCTACCGTGCAAAAGCTTATCGTGTTGATGAGGTTCCAAACGTACCCGAAACCTATTTTGTATATATTGCATACGATTTAGACTTATTTGAAGAAGGTTCACTCGCAAACCTAACAGCTTCCATTATTGGTAACATCTTTGGTTTTAAAGCCGTGAAAGCTTTACGATTGGAGGATATGAGGTTT…
	Mapped transcriptomic reads consensus	96.9%	AAAAGTGACCGTTACGAGTCCGGTGTTATCCCTTACGCTAAAATGGGCTACTGGGATCCGTATTATAATATTAAAGACACCGATATTTTAGCTCTCTTTCGGTGTACCCCACAGCCGGGAGTAGATCCCGTAGAAGCAGCAGCTGCTCTGGCTGGAGAGTCGTCTACGGCTACTTGGACCGTTGTATGGACTGATCTTTTAACGGCGTGTGATCTCTACCGTGCAAAAGCTTATCGTGTTGATGAGGTTCCAAATGTACCTGAAACCTATTTTGTATATATTGCATACGATTTAGACTTATTTGAAGAAGGTTCACTCGCAAACCTAACAGCTTCCATTATTGGTAACATCTTTGGTTTTAAAGCCGTGAAAGCTTTACGATTGGAGGATATGCGGTTT…
	ptDNA ORF (position 19 274 - 20 740)		AAAAGTGACCGTTACGAGTCTGGTGTTATCCCTTACGCTAAAATGGGCTATTGGGATCCGTACTATAATATTAAAGACACCGACATTTTAGCTCTCTTTCGGTGTACCCCACAGCCTGGCGTAGATCCTGTAGAAGCTGCTGCTGCTCTAGCCGGAGAGTCGTCTACGGCTACTTGGACTGTTGTATGGACTGATCTTTTAACGGCTTGTGATCTCTACCGTGCAAAAGCTTATCGTGTTGATGAGGTTCCAAACGTACCCGAAACCTATTTTGTATATATTGCATACGATTTAGACTTATTTGAAGAAGGTTCACTCGCAAACCTAACAGCTTCCATTATTGGTAACATCTTTGGTTTTAAAGCCGTGAAAGCTTTACGATTGGAGGATATGAGGTTT…
